# Supplementary material for: Association Between Female Reproductive Factors and Laryngopharyngeal Reflux: A National Population-Based Study
Source: J Clin Med. 2026 Jul 6;15(13):5279. doi: 10.3390/jcm15135279 (PMC13362644; doi:10.3390/jcm15135279)
Supplement: Supplementary file 1 [file jcm-15-05279-s001.zip]

Archive with 1 entries (1 files):
- jcm-4379338-supplementary.pdf
